# Supplementary material for: Microglial Senescence and Activation in Healthy Aging and Alzheimer’s Disease: Systematic Review and Neuropathological Scoring
Source: Cells. 2023 Dec 12;12(24):2824. doi: 10.3390/cells12242824 (PMC10742050; doi:10.3390/cells12242824)
Supplement: Supplementary file 1 [file cells-12-02824-s001.zip]

Archive with 1 entries (1 files):
- cells-2721675-supplementary.pdf
